# Supplementary material for: ShiftCrypt: a web server to understand and biophysically align proteins through their NMR chemical shift values
Source: Nucleic Acids Res. 2020 May 27;48(W1):W36–40. doi: 10.1093/nar/gkaa391 (PMC7319548; doi:10.1093/nar/gkaa391)
Supplement: gkaa391_Supplemental_Files [file gkaa391_supplemental_files.zip]

Archive with 2 entries (2 files):
- alignment.fasta
- supplementary.pdf
