# Supplementary material for: ShiftCrypt: a web server to understand and biophysically align proteins through their NMR chemical shift values
Source: Nucleic Acids Res. 2020 May 27;48(W1):W36–40. doi: 10.1093/nar/gkaa391 (PMC7319548; doi:10.1093/nar/gkaa391)
Supplement: gkaa391_Supplemental_Files [file gkaa391_supplemental_files.zip › alignment.fasta]

### alignment using Shiftcrypt information only ###

>Thermus thermophilus
MKKVVAVVKLQLPAGKATPAPVGPALGQHGANIMEFVKAFNAATANMGDAIVPVEITIYADRSFTFVTKTPASYLIRKAAGLEKGAHKPGREKVGRITWEQVLEIAKQKMPDLNTTDLEAAARMIAGSARSMGVEVVGAPEVKDA

>Thermotoga maritima
AKKVAAQIKLQLPAGKATPAPVGPALGQHGVNIMEFCKRFNAETADKAGMILPVVITVYEDKSFTFIIKTASFLLK-KAAGIEKGSSEPKRKIVGKVTRKQIEEIAKTKMPDLNANSL--EA--AMKII-EGTA-K-SMGIEVVD

### alignment using Shiftcrypt with amino acid information ###

>Thermus thermophilus
MKKVVA-VVKLQLPAGKATPAPVGPALGQHGANIMEFVKAFNAATANMGDA--IVPV-EITIYADRSFTFVTKTPASYLIRKAAGLEKGAHKPGREKV-GRIT-WEQVL-EIAKQKMPDLNTTDLEAAARMIAGSARSMGVEVVGAPEVKDA

>Thermotoga maritima
AKKVAAQ-IKLQLPAGKATPAPVGPALGQHGVNIMEFCKRFNAETAD--KAGMILPVV-ITVYEDKSFTFIIKT-ASFLLKKAAGIEKGSSEP-KRKIVGKVTR-KQ-IEEIAKTKMPDLNANSLEAAMKIIEGTAKSMGIEVV------D-

### alignment amino acid information only ###

>Thermus thermophilus
MKKVVAVVKLQLPAGKATPAPVGPALGQHGANIMEFVKAFNAATANMGDAIVPVEITIYADRSFTFVTKTPASYLIRKAAGLEKGAHKPGREKVGRITWEQVLEIAKQKMPDLNTTDLEAAARMIAGSARSMGVEVVGAPEVKDA

>Thermotoga maritima
AKKVAAQIKLQLPAGKATPAPVGPALGQHGVNIMEFCKRFNAETADKAGMILPVVITVYEDKSFTFIIKT-ASFLLKKAAGIEKGSSEPKRKIVGKVTRKQIEEIAKTKMPDLNANSLEAAMKIIEGTAKSMGIEVV------D-
